# Supplementary material for: Pediatric long COVID is characterized by myeloid CCR6 suppression and immune dysregulation
Source: JCI Insight. 2026 Feb 19;11(7):e201111. doi: 10.1172/jci.insight.201111 (PMC13134710; doi:10.1172/jci.insight.201111)
Supplement: Supporting data values [file jciinsight-11-201111-s194.xlsx]

## Sheet: Figure 1A
Monocytes		Dendritic cells
Long COVID	Controls	Long COVID	Controls
89.1328	85.2911	10.8672	14.7089
84.0569	93.4671	15.9431	6.53293
89.2396	94.4601	10.7604	5.53992
86.2084	83.6926	13.7916	16.3074
80.3708	90.9074	19.6292	9.09256
86.6888	84.7879	13.3112	15.2121
89.9401	86.3057	10.0599	13.6943
89.7412	93.3773	10.2588	6.62274
82.9983	77.7126	17.0017	22.2874
91.6216	85.5566	8.37842	14.4434
86.1658	90.0889	13.8342	9.91112
88.6806	91.7306	11.3194	8.26941
85.9647	91.9353	14.0353	8.06472
81.6096	84.8891	18.3904	15.1109
88.3322	87.4991	11.6678	12.5009
88.1352	89.5454	11.8648	10.4546
82.5428	86.4263	17.4572	13.5737
81.7593	87.4486	18.2407	12.5514
75.9393		24.0607
84.3727		15.6273
89.1936		10.8064
81.9806		18.0194
88.3489		11.6511
91.1582		8.84184
89.6121		10.3879
82.9264		17.0736
86.2367		13.7633
91.8723		8.12771
91.7399		8.26013
76.9016		23.0984
90.1396		9.86037
84.4418		15.5582
87.7265		12.2735
90.447		9.55305
76.6259		23.3741
78.8781		21.1219
86.7257		13.2743
89.0565		10.9435
85.39		14.61
92.6912		7.30881
84.7287		15.2713
78.1167		21.8833
82.2277		17.7723
81.7269		18.2731
83.2704		16.7296
83.3377		16.6623
90.4434		9.55664
89.284		10.716
89.3536		10.6464
81.2407		18.7593
85.0701		14.9299
84.5251		15.4749
89.8681		10.1319
85.8197		14.1803
85.5142		14.4858
79.4573		20.5427
75.928		24.072
80.6468		19.3532
80.0318		19.9682
81.7941		18.2059
84.4495		15.5505
86.6595		13.3405
88.0776		11.9224
84.9223		15.0777
85.8896		14.1104
82.0683		17.9317
85.8153		14.1847
84.4169		15.5831
93.1545		6.84554
86.1959		13.8041
77.9041		22.0959
73.4813		26.5187
93.02		6.97998
66.4217		33.5783
89.3701		10.6299
84.3654		15.6346
74.9785		25.0215
75.8915		24.1085
81.0118		18.9882
80.2086		19.7914
83.9872		16.0128
86.3581		13.6419
93.8432		6.15683
90.1956		9.8044
77.4127		22.5873
87.2052		12.7948
90.29		9.70996
84.7211		15.2789
88.9385		11.0615
84.3755		15.6245
82.6582		17.3418
88.6362		11.3638
86.3776		13.6224
81.7941		18.2059
90.9592		9.04081
69.6009		30.3991
76.5938		23.4062
85.862		14.138

## Sheet: Figure 1B
Classical monocytes		Intermediate monocytes		Non-classical monocytes
Long COVID	Controls	Long COVID	Controls	Long COVID	Controls
94.298	94.6301	4.02949	3.64775	1.67251	1.72215
94.0216	95.4616	4.23997	1.94046	1.73848	2.59799
97.7926	95.2624	1.606	4.18409	0.601408	0.553506
97.5023	91.5222	1.38135	6.71625	1.11632	1.76159
93.3201	97.7188	3.96928	1.88191	2.71063	0.399307
93.9072	94.7584	2.93335	3.15729	3.15948	2.0843
94.8912	94.7904	3.50424	1.95442	1.60451	3.25516
92.9848	96.5219	4.65293	2.8033	2.36231	0.674762
94.9201	92.9002	2.45863	4.09906	2.62131	3.00078
95.6751	91.3452	1.66157	5.59157	2.66329	3.06321
94.6621	99.2501	3.55419	0.470951	1.78368	0.278999
97.5101	97.2402	1.84714	1.99085	0.642748	0.768989
94.7539	97.4595	2.58902	1.95498	2.65704	0.585484
96.5264	93.3465	1.95917	4.50641	1.51444	2.14712
97.0287	95.7473	1.56749	2.76145	1.40378	1.49123
95.2122	93.4989	3.25202	4.9909	1.53577	1.51021
94.1768	94.8305	3.13563	4.42535	2.68754	0.744197
91.2818	95.7881	5.53177	2.8819	3.18647	1.33
93.252		2.47885		4.26913
96.2959		1.82867		1.87545
94.9618		2.61567		2.42257
95.1966		2.83714		1.96623
97.2695		1.51744		1.2131
90.09		5.98329		3.9267
94.3994		2.76826		2.83234
88.7235		3.64666		7.62982
94.1213		3.01934		2.85935
89.693		5.91597		4.39105
94.2718		4.39013		1.33805
93.9519		4.54296		1.50518
98.2849		0.834592		0.880557
97.7036		1.3283		0.968054
94.7498		3.11194		2.13823
97.1873		1.47678		1.33597
93.1818		2.75118		4.06706
95.9088		1.46058		2.63057
96.7118		2.44388		0.844294
98.8707		0.71756		0.4117
97.3335		0.853142		1.81335
94.5393		3.68981		1.77085
89.5004		5.44159		5.058
96.3232		2.00761		1.66921
97.2346		1.39193		1.37343
84.4703		4.84035		10.6893
86.2022		4.70386		9.09396
94.5884		2.96794		2.44364
93.8624		3.84141		2.29616
98.0748		1.12669		0.798535
94.3483		4.12787		1.52386
92.2226		4.62142		3.15602
91.7202		5.85267		2.4271
91.5884		3.83561		4.576
91.166		1.28168		7.55229
95.4236		2.84615		1.73028
93.3849		3.88385		2.73128
96.2102		2.22753		1.56229
93.3618		3.99297		2.64526
91.8123		6.52689		1.66078
89.17		6.43664		4.3934
96.2275		1.54253		2.22993
94.6195		3.11999		2.26048
95.808		2.57229		1.61968
93.8131		2.67909		3.50777
95.204		2.90203		1.89398
98.7057		0.694383		0.599947
94.4221		1.82044		3.75745
95.6967		3.91128		0.392012
96.1687		2.32803		1.50328
94.217		3.15775		2.62526
95.3317		2.41362		2.25464
95.0379		2.28899		2.67307
95.2395		1.69509		3.06537
97.6039		1.28438		1.11167
96.3889		0.838653		2.77242
89.1472		6.15925		4.69353
82.9224		6.8073		10.2703
95.093		2.35141		2.55561
93.5718		3.58384		2.84439
97.2808		2.20734		0.511817
96.2495		1.9148		1.83571
93.8793		3.80107		2.31959
96.8757		1.71072		1.41357
95.9218		3.59179		0.486411
89.7542		4.9916		5.25424
92.9969		4.77649		2.22664
92.9807		2.67406		4.34522
96.261		2.60388		1.13508
97.2126		2.41176		0.375621
95.7068		2.92421		1.36896
94.9322		2.66168		2.40613
94.248		3.76201		1.98995
93.225		3.30611		3.46892
95.8852		3.42489		0.689937
93.4114		5.27327		1.31532
92.8616		5.84671		1.29174
85.0282		5.71498		9.25681
94.1424		3.95242		1.90516
95.8958		2.73561		1.36855

## Sheet: Figure 1C
pDCs		cDCs		CD11c-, CD123- DCs
Long COVID	Controls	Long COVID	Controls	Long COVID	Controls
36.8079	37.1203	24.0798	45.0534	31.3331	11.9926
57.3923	32.0637	20.7841	40.4969	19.9824	21.7425
60.2897	31.1768	19.1263	51.6513	14.7022	12.6777
31.747	35.0519	32.2189	44.7258	32.1185	16.6059
51.3409	15.5456	16.5267	46.9233	28.1045	31.2593
37.3456	34.3289	40.5285	39.364	15.9917	21.8665
53.2959	34.5999	32.227	42.7001	13.3883	18.9283
44.3775	26.167	43.2549	52.2533	10.6616	17.9616
30.0889	50.105	40.7299	30.6238	24.1089	16.2446
50.8497	24.2127	26.7451	47.8687	20.8366	23.4351
42.7849	4.72713	39.1432	35.8288	14.8401	55.772
57.1361	17.906	18.2741	38.4979	18.3215	33.6981
62.329	33.5251	19.2367	49.0602	15.6363	12.0445
50.0037	38.6414	27.7342	40.3478	18.472	15.5855
30.1007	42.7709	38.6057	35.8861	24.9729	14.5516
51.2173	53.8688	30.2599	28.5378	16.631	12.6116
49.2914	41.2332	26.2336	38.3785	21.3414	16.1209
42.2652	51.8365	27.4675	29.9655	27.3854	13.6583
40.3136		24.7904		32.0087
35.6262		42.7755		19.2292
35.8133		44.3294		18.1311
35.5195		46.784		16.0776
32.5131		50.5909		12.7995
39.4062		34.1964		20.2419
41.653		41.5161		13.919
43.2861		34.6749		20.311
35.1991		33.3356		29.669
42.8187		44.2992		10.9498
34.2279		43.1404		19.9479
40.9359		26.4415		30.7392
28.0689		32.709		28.8913
28.6736		38.6477		23.7037
28.6151		42.1115		22.7957
40.3983		34.3279		20.0048
44.1285		34.5582		15.0743
37.3884		31.6627		28.4501
50.0404		33.4679		15.1187
20.8175		21.5328		49.9124
7.43058		24.7751		61.0774
36.6884		48.1319		13.1891
54.1358		30.1999		10.4687
49.6902		34.1366		14.1891
55.7402		26.8983		16.2336
41.5467		28.6737		24.823
21.9916		50.297		25.7425
35.0199		46.8492		15.7743
35.3597		30.7193		30.5571
41.0038		39.052		16.3814
30.5359		29.9939		33.3333
28.7008		34.2947		31.759
32.4483		39.5698		23.1078
44.2823		35.4094		18.2507
37.1042		22.4958		34.364
57.6172		28.726		11.0802
39.2789		35.7211		20.2444
34.787		42.867		17.0991
45.5681		32.5269		18.1119
41.8033		42.949		13.1644
34.617		47.0197		11.9273
23.1326		39.867		23.502
52.2811		18.0512		24.3671
48.4763		35.0479		12.5789
43.0144		44.9867		10.6893
31.7575		29.2451		29.6998
46.6423		24.4877		24.1631
65.7432		16.588		15.09
34.3705		48.4843		15.9772
35.5074		21.2624		40.1238
36.2598		46.9048		15.6639
54.4898		30.613		12.8022
40.712		27.378		22.8896
29.1801		23.0535		39.9709
37.9564		27.8691		28.9971
33.3605		12.2051		52.1348
30.6078		33.3891		24.6459
51.1849		18.9005		23.174
58.5667		22.1769		17.736
45.7758		36.0614		16.9387
31.456		48.4192		13.6751
45.8518		27.9031		22.4236
45.8595		22.2445		25.0178
29.3011		45.565		19.7126
24.8455		62.8567		9.62538
30.0634		47.597		18.5107
33.1312		43.969		19.7225
20.9152		43.057		23.5906
45.9996		42.1183		8.72391
40.3988		31.6231		24.0792
37.2246		42.4333		15.259
30.6177		50.8355		15.9448
36.4773		32.1217		24.5337
31.9374		44.301		20.382
26.1561		21.7814		49.7133
48.354		35.546		13.1139
37.0446		40.1282		17.5555
42.5552		31.1144		24.1733
47.266		38.2847		11.5905
25.8234		57.2634		14.9714

## Sheet: Figure 1D
Cluster 7
Long COVID	Controls
17.9191	13.7526
18.2987	20.4865
15.8997	17.847
11.6236	8.69654
8.96057	30.6345
11.0623	8.8064
8.57903	14.309
18.7038	17.4034
6.94058	18.5962
14.8583	17.9703
12.0963	27.5764
17.8516	18.2816
24.4385	10.3987
7.57412	9.47538
8.1862	4.31075
11.389	15.2921
16.0635	11.7991
17.2329	9.72724
14.0889
9.34777
13.6033
8.4589
10.7264
14.8492
7.80488
13.1645
9.00101
9.89583
21.1699
17.8224
16.1681
2.85269
9.60357
10.2635
7.76699
5.16347
11.8002
10.2373
8.83978
15.9491
9.90014
2.25523
17.1284
3.35738
5.44055
4.08088
12.6761
10.1745
12.8242
7.88137
17.4964
5.1139
15.391
10.2249
18.6787
16.0148
7.16024
6.65076
8.31648
13.3247
9.13075
9.31732
6.08983
6.6773
6.15852
10.8041
5.11217
10.4773
16.8979
8.50705
4.7866
7.46238
18.1563
8.16141
9.12071
6.06372
7.23244
4.20471
4.57949
9.03468
11.1886
4.41514
17.1776
15.0624
6.89472
13.6598
8.43295
7.71084
14.2792
15.1104
13.2959
19.5451
10.3609
18.8765
17.7276
6.87326
13.7877
20.6306

## Sheet: Figure 1E
Cluster 11
Long COVID	Controls
0.043991	0.035551
0.031752	0.048484
0.031008	0.003861
0.034595	0.007757
0.019731	0.021037
0.063114	0.021698
0.070778	0.016308
0.057056	0.007121
0.041827	0.099153
0.033734	0.015969
0.076483	0.114692
0.258202	0.080695
0.271197	0.031073
0.347295	0.062099
0.12654	0.034244
0.373304	0.045309
0.045164	0.046798
0.04197	0.033937
0.042194
0.028913
0.044048
0.074087
0.069112
0.071782
0.078639
0.091893
0.046773
0.118527
0.154942
0.214848
0.05278
0.037358
0.081589
0.07244
0.094145
0.077739
0.071578
0.028123
0.034373
0.06556
0.76867
0.660769
0.453294
0.972939
0.68132
0.49569
0.056013
0.054028
0.04416
0.050583
0.034662
0.084459
0.14654
0.249746
0.095609
0.185336
0.236112
0.053561
0.053211
0.090575
0.277136
0.123973
0.18142
0.118494
0.163209
0.142461
0.42812
0.256569
0.358734
0.136445
0.185771
0.152759
0.212552
0.10099
0.12284
0.104189
0.159427
0.081859
0.040627
0.061626
0.144416
0.019171
0.006708
0.009594
0.071336
0.11884
0.007159
0.02356
0.105488
0.056756
0.023591
0.040415
0.01217
0.055723
0.04684
0.069848
0.039132
0.043624

## Sheet: Figure 1F
	Classical monocytes	Intermediate monocytes	Non-classical monocytes	pDCs	cDCs
CD169	-0.23359	-0.2556	-0.07508	0.016769	0.000609
CD38	-0.18302	-0.26457	0.018296	-0.15124	0.033682
CCR6	-0.57932	-0.52367	-0.31392	-0.32755	-0.51422
CCR7	-0.97446	-0.42929	-0.17665	-0.15897	-0.34703
CCR5	-0.21289	-0.13929	-0.07497	-0.02279	0.004928
CXCR3	-0.03841	0.001957	-0.13978	-0.03527	-0.0602
CXCR5	-0.14524	-0.11027	-0.06886	-0.01516	-0.13487

## Sheet: Figure 2A
CD56bright		CD56dim		CD56-		NKG2C memory
Long COVID	Controls	Long COVID	Controls	Long COVID	Controls	Long COVID	Controls
6.00131	11.8835	90.4529	82.389	3.54575	5.72741	0.032026
9.91145	5.45469	88.8483	93.1618	1.24027	1.38351	27.7952
15.4978	12.4027	81.3175	83.7581	3.18469	3.83914	2.00294
3.3761	29.8821	94.6408	68.3239	1.98309	1.79398	0.982004
21.8439	9.2858	74.5907	84.6807	3.56532	6.03352	1.51609
7.23717	11.4401	90.1982	84.701	2.56461	3.8588	0.382724
8.24259	4.17242	85.9534	91.0796	5.80397	4.74801	4.19641
24.0079	15.5803	71.1016	80.0935	4.89055	4.32616	6.16053
23.5032	12.8486	71.6889	73.7484	4.80785	13.403	3.40817
7.13448	22.2402	89.6803	75.5317	3.18519	2.22807	9.16919
3.93052	5.57453	93.4608	69.8028	2.60871	24.6227	0.414061
14.0457	14.0466	83.8322	81.0384	2.12217	4.91495	7.6763
9.42482	14.8061	88.0034	81.5509	2.57179	3.64299	31.8015
6.02133	13.8888	89.1011	83.312	4.87761	2.79912	1.37936
16.057	12.633	80.7006	83.3219	3.24235	4.04518	37.7776
12.8253	5.97811	82.3884	92.0924	4.78629	1.92946	5.88206
6.80348	15.9466	89.8587	81.6944	3.33777	2.35891	5.52237
17.2675	10.7629	80.0264	83.4905	2.70604	5.74656	4.05994
10.3493		80.9956		8.65513		14.4746
10.1169		87.9329		1.95021		0.484999
8.77289		87.8387		3.38842		1.42554
10.9062		84.7913		4.30252		0.745098
12.3725		83.0017		4.62581		1.20379
21.135		77.5472		1.31783		7.39659
2.38302		95.5214		2.09561		0.471706
8.38084		89.3054		2.31378		4.60417
26.7475		69.9468		3.30571		28.7455
7.34258		90.1584		2.49904		17.3234
22.7078		73.2448		4.04738		11.5779
7.82094		41.9536		50.2255		2.14195
13.405		81.8638		4.73119		1.73895
9.57076		81.9128		8.51645		31.0463
10.1256		87.3482		2.52618		5.86056
7.50578		89.1207		3.37354		26.1993
5.33686		90.2125		4.45061		45.1552
23.2901		74.4896		2.22036		3.79539
5.52503		89.5856		4.88938		0.991672
9.64623		86.0405		4.31323		3.29347
12.2881		72.7865		14.9255		1.04825
2.08257		94.9834		2.93404		0.312438
1.95247		94.8755		3.172		1.76771
8.4848		87.4889		4.02628		1.84781
11.6876		81.7211		6.59129		1.34771
12.1965		78.4273		9.37626		3.11321
4.7374		84.5554		10.7072		0.889354
19.5132		76.3071		4.17968		3.20191
8.12592		87.8051		4.06902		2.61493
9.29396		85.7157		4.99035		5.03614
6.05384		91.1217		2.82447		1.45108
9.42205		84.6274		5.95052		1.34429
10.67		86.4587		2.87121		36.4393
11.4629		83.8055		4.73154		1.68037
4.46271		68.1033		27.434		31.8
12.9789		83.1539		3.86716		4.0875
19.3739		78.9582		1.66791		6.17232
10.9208		84.5461		4.53307		3.96505
19.1436		76.2658		4.59062		4.18314
13.7539		76.9737		9.27237		2.57639
6.87698		83.8214		9.3016		18.794
11.5404		86.1112		2.34846		28.1979
12.3053		85.4963		2.19834		2.5488
6.71844		91.289		1.99253		0.103591
11.2015		81.8411		6.9574		28.1458
13.9677		74.3272		11.7051		16.3877
36.5318		58.7161		4.75213		10.7399
8.20748		82.9457		8.84684		2.77099
24.0343		70.5944		5.37131		8.20653
5.1723		91.6037		3.22401		42.5411
5.95375		87.7987		6.2475		1.00125
26.2943		67.5339		6.1718		12.959
7.57555		87.1188		5.30567		4.21599
3.39059		84.0211		12.5883		47.449
12.023		82.4208		5.55613		2.74064
8.73174		87.2232		4.04509		1.04118
5.54183		91.6707		2.78742		1.50455
4.29102		92.0169		3.6921		5.72894
18.3127		73.2249		8.46232		7.26935
4.84889		87		8.15108		2.56692
20.0156		76.9892		2.99523		5.41172
7.13947		88.8941		3.96638		19.2905
9.65236		85.2481		5.09958		0.076642
16.1699		78.4273		5.40275		1.53098
23.9163		75.0596		1.02405		10.5643
6.99674		81.4189		11.5844		2.65173
7.5759		86.8643		5.55978		28.5918
14.2154		84.4607		1.32397		55.1984
13.7186		82.1768		4.10463		1.11616
5.43213		92.5835		1.98439		0.660725
11.2588		80.7054		8.03575		3.16791
4.31982		92.9908		2.68944		33.305
28.8156		65.3643		5.82011		1.26713
15.4571		69.2588		15.2841		2.83817
10.3244		88.0404		1.63525		1.29887
11.1702		86.5917		2.23804		2.03404
14.7357		84.4863		0.777966		0.8084
4.06865		85.2516		10.6798		11.6823
21.1924		72.6767		6.13094		2.70887
40.6424		57.6541		1.70354		7.85224

## Sheet: Figure 2B
Cluster 6
Long COVID	Controls
0.061419	0.183841
0.056802	0.024952
0.12753	0.13471
0.018612	0.759845
0.224328	0.071599
0.197617	0.241259
0.070429	7.4521
0.047493	0.022024
0.045143	0.177895
0.419558	0.440988
0.135007	0.015783
0.035702	0.206952
0.470576	0.131802
0.016274	0.074263
0.355256	0.334172
0.093071	0.081629
0.221906	0.253914
0.189448	0.656582
0.060209
0.114182
0.034405
0.02808
0.069738
0.161028
0.009445
0.066185
0.215801
0.154359
0.246986
0.167945
0.082927
0.025019
0.381392
0.052532
0.064557
0.288777
0.046753
0.046823
0.064065
0.069605
0.1755
0.114866
0.012216
0.429646
0.049797
0.276839
0.469211
0.19076
0.660526
0.085402
0.142071
0.26301
0.107936
0.103135
0.811768
0.28812
0.303536
0.034271
0.021561
0.538793
0.174858
0.467992
0.089773
0.061372
0.691867
0.027917
0.24871
0.017835
0.071186
0.531226
0.05195
0.068872
0.121099
0.019739
0.038587
0.049434
0.086281
0.015058
0.400035
0.231268
0.128819
0.20468
0.606361
0.186654
0.076637
0.284266
0.235545
0.083818
0.20853
0.168301
0.062267
0.031214
0.124834
0.109665
0.047279
0.111552
0.770423
0.600185

## Sheet: Figure 2C
Cluster 15
Long COVID	Controls
29.7321	16.6343
22.3268	29.8016
15.305	30.2076
21.0435	34.3372
40.9205	28.7963
34.3575	20.0357
16.6017	31.8664
6.34785	23.2097
15.327	25.9881
8.31643	33.1664
22.8456	15.2174
18.4576	18.2505
18.7617	30.8789
8.9705	29.0128
6.87913	11.7632
12.9605	22.5299
34.7426	25.7902
23.6753	17.7803
17.836
28.3263
16.3754
22.3578
8.28642
32.0025
23.5803
9.82956
23.7379
13.3954
20.4034
6.48649
12.4464
16.9403
28.2089
12.4381
14.724
22.7458
19.2196
10.415
2.85367
16.1802
26.9081
28.082
9.7587
21.8318
9.55994
3.83545
13.5998
7.76448
22.9573
15.1112
33.3845
45.9436
6.50195
24.8856
21.5317
22.1434
26.158
7.14971
19.0686
22.8213
15.3953
28.7856
9.01728
9.84651
10.3846
22.406
11.4448
16.3201
35.02
22.9839
20.4274
4.83565
12.1411
13.3354
21.4575
19.4935
23.1761
11.8541
37.183
12.8599
10.3224
18.0175
29.14
10.8478
12.553
7.49514
33.6586
2.57143
20.9647
17.4464
33.4934
24.6154
7.87097
18.6608
31.78
19.5438
23.4096
23.8248

## Sheet: Figure 2D
Cluster 25
Long COVID	Controls
0.021782	1.29618
6.07931	3.8795
8.30999	2.23933
8.73913	6.0737
1.58841	4.55383
2.44646	8.76749
12.1588	0.031211
14.353	2.85876
6.37694	7.47694
12.9412	7.59462
2.60246	13.2411
18.1532	5.89669
11.7963	2.87788
11.4991	13.8669
2.31101	8.02377
15.487	4.98503
1.95824	3.24661
8.99438	2.18282
6.91099
1.64844
6.72156
2.51702
5.03529
15.6714
2.62304
18.9539
13.6928
24.0698
23.7797
3.6036
4.36307
7.13776
7.67188
8.91579
6.57916
5.15028
5.97547
9.60585
4.49302
4.37788
10.0078
4.865
3.54474
7.26727
7.91242
7.67863
14.5541
16.6432
6.36298
4.27001
4.62394
3.52166
1.38708
14.4353
8.20691
3.95417
8.74761
10.5914
19.815
7.4731
6.61223
15.468
1.9595
15.3597
10.0549
18.2089
10.1342
4.42998
7.35441
15.0505
8.43868
7.83466
4.97094
16.1383
9.30507
21.7149
14.9105
4.48089
6.42243
0.023702
3.27456
17.7585
12.2177
2.77734
6.92856
2.17578
3.83674
13.1139
8.37144
1.50659
9.59041
2.22581
5.98237
1.29082
8.36384
4.13284
7.1387

[truncated: 20 more sheets: Figure 2E, Figure 2F, Figure 3A, Figure 3B, Figure 3C, Figure 3D, Figure 3E, Figure 3F, Figure 4A, Figure 4B, FIgure 4C, Figure 4D, Figure 5A-I, Supp.Fig.4A, Supp.Fig.4B, Supp.Fig.4C, Supp.Fig.4D, Supp.Fig.4E, Supp.Fig.6B, Supp.Fig.8]
